# Supplementary material for: A Scoping Review of Moral Stressors, Moral Distress and Moral Injury in Healthcare Workers during COVID-19
Source: Int J Environ Res Public Health. 2022 Feb 1;19(3):1666. doi: 10.3390/ijerph19031666 (PMC8835282; doi:10.3390/ijerph19031666)
Supplement: Supplementary file 1 [file ijerph-19-01666-s001.zip]

Archive with 1 entries (1 files):
- ijerph-1534081-supplementary.pdf
